# Supplementary material for: The Development of Robust Antibodies to Sarcospan, a Dystrophin- and Integrin-Associated Protein, for Basic and Translational Research
Source: Int J Mol Sci. 2024 Jun 1;25(11):6121. doi: 10.3390/ijms25116121 (PMC11173052; doi:10.3390/ijms25116121)
Supplement: Supplementary file 1 [file ijms-25-06121-s001.zip]

Archive with 1 entries (1 files):
- ijms-2986773-supplementary.pptx
